# Supplementary material for: Considerations for Individual-Level Versus Whole-School Physical Activity Interventions: Stakeholder Perspectives
Source: Int J Environ Res Public Health. 2021 Jul 18;18(14):7628. doi: 10.3390/ijerph18147628 (PMC8304121; doi:10.3390/ijerph18147628)
Supplement: Supplementary file 1 [file ijerph-18-07628-s001.zip]

Archive with 2 entries (2 files):
- Table S1_Design ideas_final.pdf
- Table S2_ Culture change_final.pdf
